# Supplementary material for: Differences in Anthocyanin Accumulation Profiles between Teinturier and Non-Teinturier Cultivars during Ripening
Source: Foods. 2021 May 12;10(5):1073. doi: 10.3390/foods10051073 (PMC8151246; doi:10.3390/foods10051073)
Supplement: Supplementary file 1 [file foods-10-01073-s001.zip]

Archive with 1 entries (1 files):
- foods-1192691-supplementary.pdf
